# Supplementary material for: KRAB–Zinc Finger Proteins and KAP1 Can Mediate Long-Range Transcriptional Repression through Heterochromatin Spreading
Source: PLoS Genet. 2010 Mar 5;6(3):e1000869. doi: 10.1371/journal.pgen.1000869 (PMC2832679; doi:10.1371/journal.pgen.1000869)
Supplement: Table S2 — Integration site mapping of the repressible and the irrepressible LV TrapSil populations. After proviral integration site mapping, the position of TrapSil integrants was determined relative to the trapped promoter for both the repressible and the irrepressible populations. More specifically, we computed two gene lists (LV repressible and LV irrepressible), which included all the trapped promoters with a single annotated transcriptional start site (TSS), which were further used to build Figure 1C. Each of these gene lists are represented by a table containing gene name (column 1), gene length (column 2), and integrant coordinate relative to the TSS of the gene (column 3). The gene name column can contain more than one identifier due to UCSC known gene annotation, which merges different gene annotations. (0.06 MB XLS) [file pgen.1000869.s010.xls]

## Sheet: LV repressible
UCSC known gene	Transcript size	relative mapping of integrant to TSS
GNB1	105767	4126	5130
RPL22	14600	6632	8868	9440	9511	9525	9669	11122
SPEN	92592	69832
AOF2	64239	7688
NUDC	24664	4744	6221
SFRS4	33999	8779
KHDRBS1	28830	6819	6828
ZMPSTE24	36124	5526
YBX1	19955	1517	1518	1545	2607	3257	3379	3511	16403
USP24	148731	2448
SERBP1	22631	4178	4785	5800	6378
ZRANB2	17772	13080
FUBP1	32610	3863
MTF2	10287	7265
PTBLP	28603	3650
WARS2	109457	4444
NOTCH2NL	76802	3975
MCL1	5102	2419	2759	2800	2864	2970	3092	3115
S100A10	11329	9229
IL6R	62520	3037
CCT3	29444	4647	4672	5946	22074
UCK2	80450	7024
KIFAP3	153410	54790
IPO9	55135	19949
PPP1R15B	8453	3347	4361	6657	6751	6950
DTL,L2DTL	69269	68679
MOSC2	35921	19389
RYR2	791587	471096
PXDN	112633	20696
SELI,KIAA1724	49806	39280
CHAC2	7359	7107
CCT4	20530	4482
ANTXR1	90087	3284	4236	38547	38609
CCT7	18742	8563
MTHFD2	16735	15513	15717	15884	16412
MRPS5	34803	18558
MRPS9	61936	56060
C2orf27	44914	7312
DARS	78969	12803	48337
KYNU	111912	6130	17108	19974	43272	47342	65148	65595	81366	84242	85191	86712	87204	88635	100148	107807
ARL5A	27530	27402
FIGN	128396	7231
PDK1	39973	12949
OLA1	176191	126192
AGPS	151094	122206
C2orf69	16968	13849
SGOL2	43923	27194
FARSB	84666	27576
BHLHB2	5654	2997
RBMS3	709867	413079
SMARCC1	196028	3180	9324	54284
CDC25A	31134	5077	6935
COL7A1	31088	1339
IHPK1	62246	29291
RBM5	13247	3589	3609	7036	7229	7480	11434
PTPLB	90562	10487
CNBP	16153	3082	3394	9792
HLTF	56438	14182
PIK3CA	86187	73169
DKFZp434K245,LARP2	36983	16530
PGRMC2	17652	8184
SLC7A11	78256	53260
ABCE1	31521	11319
TMEM184C	18134	13150
CCT5	16220	3340	4808	13906
TARS	26193	5254
BRIX,BXDC2	6193	2671	4349
CCNB1	10273	9660
PDE8B	216523	102955
EDIL3	442486	326383
KIAA0825	64199	17742
AP3S1	72160	63404
CCNG1	7446	5026
NPM1	18936	2050	2442	2443	3068	4749	5064	5860	6857	7896	8418	8596	10710	12185	18779
CANX	21632	2687	7452	7513	8030	8197	8271	8519	9059	9349	9377	9457	9554	9824	9976	10103	10136	10585	10627	10669	10685	10919	11034	11055	12166	12179	12397	13849	15160	15539
CCDC90A	23770	14590
DEK	40400	6736	9463
TRIM27	20990	9034
ABCF1	14599	10394
C6orf106	109556	45150
SFRS3	9044	5544
XPO5	53592	5436
SUPT3H	568617	128503
BAI3	753772	676568
TFB1M	56837	4756
GLCCI1	120287	88739
DGKB	693644	503907
CYCS	6681	2803
HNRNPA2B1	10858	1690	3400	7474
BAZ1B	81869	32281
YWHAG	32201	2530	4442
CACNA2D1	493614	426455
TRIM24	125254	10508
PPP3CC	81731	33380
PRKDC	187075	5476
TOX	313791	220459
PTDSS1	72608	2980
PABPC1	19172	4635	4873	17869
M34429,M34428,NR_003367	60787	26952	40091
BOP1	29065	1647	3679	7612
ZNF251	34673	3633
B4GALT1	56718	3158	9498	13244
UBE2R2	103220	1854	2344
CKS2	5506	3690	3986	4941
TMEFF1	104198	22139
RAD23B	48927	37724
BTBD14A	83929	63534
GTPBP4,CRFG	29360	4609
PIP4K2A	179738	51323
KIF5B	47434	43731
VPS26A,VPS26	48709	6173
VDAC2	20644	3171
PGAM1	7172	6869
SCD	17817	5667	5732	7377	8556
NOLC1	11695	1166	7739
GRK5	247935	5079
BUB3	8060	3532	3598	4441	4659	4767
U80769	90118	81897
LDHA	13417	4099	6614	8804
EIF3M	18624	9215
FTH1	3376	2111
RTN3	78442	71619
STIP1	9760	2903	3731	4696	8344	8425	9714
CTSC	44182	43171
MTMR2	91326	34149
RBM7	8252	2981
BCL9L	14763	6285
VPS11	14196	13118
UBASH3B	158790	51331
SIAE	38025	14628
WNK1	74439	6753
TMEM16B	383579	89169
GPRC5A	18855	5676	7275	7954	13182
PDE3A	311685	140610
SLC38A2	14577	2570	4137	4327	5533
CCNT1	24030	3351	3554	7270	9347	9612	10985	15573
ATF1	57089	51699
KRT7	15042	9215
PA2G4	9592	2909	3237	4161	6524
PAWR	99046	5955
HSP90B1	17515	3441	3442	3653	5371	10540	10541
RPL6	4450	2155	3346	3423
RPLP0	4512	4366
TMEM120B	62926	14818
RHOF	15935	6178	13057
CLYBL	285889	260737
RAB20	38659	19618
HNRNPC,HNRPC	60343	5793	8031	8269	9136	21945
PABPN1	5149	3055
AKAP6	405297	170099
MAPK1IP1L	18551	11836
GPHN	551598	337102
SMOC1	152941	2757	2758
AY007106,CR598733	15624	2702	3088
UBR1	163189	22559
ANXA2	50836	39299
AKAP13	156352	115488
ABHD2	114163	35703
C15orf42	52436	16884	34357
IQGAP1	114003	3612
RSL1D1,CATX-11	17388	2020
RPS15A,OK/SW-cl.82	7380	1448	4506	5818
ARL6IP1	9867	3667
AK096982	10393	575
FUS,FUS/ATF-1	5048	3134	3586	4722
TLS/FUS-ERG	79	28
FUS	2074	1438	1954
CBFB	71909	7744
ATP6V0D1	43173	2371
TERF2	30341	3578
CYB5B,DKFZp686M0619	25625	11074	13285	17748	23763	25508
RFWD3	45483	3626
SLC7A5	39472	2300	4196	4197	4860	5659	5731	6139	11376
YWHAE	55675	2080	2081	2278	2349	4127	23358
PRPF8	34254	4454	4568	7262
UBE2G1	97458	16225
C1QBP	6373	1485	2702
POLR2A	15226	15102
FXR2	23525	2689	9783
RPL26	5732	3333	4256	4269
CCDC144C	81018	29748
NUFIP2	38313	3391	3476	3480	6760	8428	29126
LASP1	51648	33052
CRKRS	73062	29030
SMARCE1	20124	6030
PTRF	20800	3439
KPNB1	33730	4954	5188	9304	10522	11783
UBE2Z	20656	4773
LRRC59	16234	5249
CROP/Luc7A,CROP	25198	2535
GDPD1	52548	29964
PSMD12	26103	2932
SUMO2	15274	1967	2135	3129	6223	6761
EIF4A3	11922	6040	6434
MRPL12	4142	2547
FASN	19893	2800	3486	3523
DSG2	50788	31022
MIDN	10591	7679	7694
SAFB2	35929	7091
SAFB	45326	4857	9206
KHSRP	11704	2349
FARSA	11275	2518
MAST3	53897	45060
COX6B1	10530	9390
ACTN4	74192	3620	4064	4434	4981	4982	5146	5243	5543	6025	6125	6249	6314	6444	6445	6575	6638	6956	7597	7793	8266	8908	25230	25758	26587	27211	27594
RPS16	2772	1003	2477	2497
RPS19	11497	1723	2819	4510	8598	9168	9183	9588	11355	11398
SLC6A16	35583	10955
UBE2S	6676	2119	3967	3976	4759	4760
BMP2	12166	6858
RNF114	17509	6872
LAMA5	58248	19223	22874	25458	25702	26108	26172	27242	27436
ST13	32087	2115	2248	2732
PRKX	109251	8436
EIF2S3	23866	3322	7388	12501
RPS4X	4689	2103
MAGT1	69066	33485
COX7B	5921	5296
PGK1,OK/SW-cl.110	22659	14104	15884	22435
IL1RAPL2	1200827	1044163
MTM1	104570	95757

## Sheet: LV irrepressible
UCSC known gene	Transcript size	relative mapping of integrant to TSS
SSU72	33210	5098	5099
RPL22	14600	9511	9669
SPEN	92592	21049
EPHA2	31733	8039	26085
EYA3	114313	31380
KHDRBS1	28830	21982
RBBP4	29431	28190
AF119915	1325	781
YBX1	19955	7064	7065	7143	7144	7145	10370	11344	11875	12088	12107	12189	12201	12268	12274	12498	12515	12984	13193	13264	13308	13308	13653	13736	14273	14736	14737	14858	15527	15614	15937	15938	16322	16403	16444	16667	16800	17570	17974	17974	18819	18995	19524
EIF2B3	135833	25957
PRKAA2	70019	46598
SERBP1	22631	15684	16239
SH3GLB1,KIAA0491	43611	23059
SEC22B	20516	5424
PRP3	13163	11766
IL6R	62520	10337
CCT3	29444	17227	19998	20414	21598	21824	22098	22711	24032
COPA	54978	18603
SDHC,LOC642502	50370	9123
ATF6	99662	56607
KIFAP3	153410	89326
XTP2,BAT2D1	30333	23908
SMG7	81688	47073
PLA2G4A	160082	77236
CDC73	129896	39467	116554
CAMSAP1L1	121146	16123	66995
PPP1R12B	125827	27916
PPP1R15B	8453	4361
PTPN14	193632	122919
H3F3B	9283	6274
KIAA0133	33966	30000	30001
ADSS	43618	24548
DDX1	39456	5229
AK090620	23190	5022
RAB10	103305	15808
SELI,KIAA1724	49806	28182
STRN	118144	82122
GCC2	60219	28146
KYNU	111912	109432
PSMD14	102987	21735	92736
FIGN	128396	82093
CYBRD1	35778	21470
ATF2	93892	47071
AGPS	151094	94506	140041
PLEKHA3	24584	8746
ITGAV	90829	59722
SF3B1	43074	39629
FAM126B,MGC39518	92606	63788
PARD3B	756114	529528
ILKAP,DKFZp434J2031	33282	6921	10216	10217	11960
ARL8B	58672	5081
RAF1	80601	27029
UBE2E1	85369	12214
RBMS3	709867	73643	528500
LBA1	34101	23062
WDR48,KIAA1449	44375	39248
SMARCC1	196028	104254
PRKAR2A	100053	26413
IHPK1	62246	11780
RBM6,RBM5	126344	76908	81273	95121
TUSC2,FUS1	3328	1755
WDR51A,DKFZp434C245	79151	51643
DCP1A,Nbla00360	64189	17722	37783
APPL1	40285	11061
UBA3	25644	2905
GBE1	272101	170728
BC036229	403820	3072	3073
ATG3	29127	9707
IQCB1,OK/SW-cl.85	65317	15019
PTPLB	90562	8298
SRPRB	14847	13695
COPB2	32090	21492
SLC9A9	583226	176333
GOLIM4	85764	32479
USP13	103985	64605	64606
PEX5L	236468	212797
PARL	55521	13049
CENTB2,cnt-b2	168344	149680
FYTTD1	34504	34331
HTT	169280	17192
pKBF-2	1822	1678
ARL9	18684	3786
PPM1K	24357	14562
EIF4E	49905	43197
PRSS12	71506	39026
PLK4	18308	12900
DKFZp434K245,LARP2	36983	16530
FSTL5	780138	256512
SPOCK3	501206	6499
GALNT17	1228054	590347	1177463
VEGFC	109205	28488
NEIL3	44443	21410
MARCH6	81664	60040
GOLPH3	49602	16681	16682	16683	19950	44786
BRIX,BXDC2	6193	5800
TTC33	44395	31289
OXCT1	140625	79295	91421
HCN1	436869	129272
ELOVL7	92486	53096
SDCCAG10	39632	7511
AP3B1	292379	25272
MSH3	222341	78409
EFNA5	290246	249856
PJA2	75266	6838
WDR36	38331	27404
FEM1C	23984	19412
DTWD2	149005	84507
SNX24	156566	109674
RNUXA	24448	9689
LMNB1	42094	32362
TCERG1	64197	34718
RPS14	5528	5167
G3BP1	9876	476	1236	5566	5567	5611	6173	6613
CCNG1	7446	5026
HMMR	31285	16799
NPM1	18936	7877	10202	12185	12611	17875	17876	18012	18313	18314	18779
FBXW11	145322	115974
CANX	21632	10919	17060	17769	18136
AX748230	7817	2025
DSP	45077	35127
HIVEP1	152509	3298
NUP153	91550	77518	77519
DEK	40400	16423
RNF144B	81257	39629
ABCF1	14599	10394
TAP1	8763	4842
NUDT3	104445	22699
KCTD20	47772	31320	31321
ZFAND3	334765	159575
SUPT3H	568617	49376
C6orf150	27188	14604
ME1	220670	184494
BACH2	370214	29081	29081
ATG5,DKFZp686F0183	141344	126033
ZUFSP	33174	32021
HSF2	20760	12308	12309
LAMA2	633425	622183
PDE10A	331051	143392
SNX8	59461	27289	52728
PSCD3	110831	62363
GLCCI1	120287	88739
PHF14	129767	28430
DGKB	693644	250089	503907
ANKMY2,DKFZp564O043	45987	17483
AHR	47461	23082
SP4	86463	53565
HNRNPA2B1	10858	3498	3761	4276	5077	7202	7404	7405	7474	7710	7746	7756	7760	8052	8052	8169	8170	8171	8282	8316	8418	8829	8925	8926	8969	9177	9381	9492	9493	9674	9699	9699
ZNRF2	83386	72112
C7orf44	121000	70018
YWHAG	32201	3756	4428	4442	5447	5837	5838	5901	6613	7860	7871	8096	8694	8695	9674	16335	16335	16408	16694	18309	18520	18520	20596	21084	21142	21914	21949	24391	24931
GNAT3	53256	43140
SLC25A13	201928	137622	137623
ARS2	13585	3324
COG5	361495	87293	135103
TMEM168	24692	24061
FAM3C	47518	8666
DKFZp586D211,POT1	107598	100730
EXOC4	227978	39676
MTPN,DKFZp761E1322	50702	7843
RHEB	53913	11024	50919
BAG4	34432	19054
HOOK3	101267	70078
LYPLA1	55640	39772
AK123315,BX647470	210880	142174
SDC2	118156	87172
NPAL2	102235	52710
VPS13B	374848	112064	112065
PABPC1	19172	4873	9075	10875	11766	17868	17869	19076
MRPL13	49565	23986
TMEM65	61782	39334
M34429,M34428,NR_003367	60787	26952
PHF20L1	9654	3613	7984
ZC3H3	103796	96142
HSF1	23116	8612	11800
KIAA1688	84326	72378
ZNF251	34673	5075	5076	5077
UBE2R2	103220	23376
UNC13B	243344	174414
BICD2	53439	14279
ANP32B	32736	12289	16669
PAPPA	248530	131820
MEGF9	113522	56599
STXBP1	80428	13510
ST6GALNAC4	9141	8258	8258
BTBD14A	83929	63534
COBRA1	18242	3595
SLC39A12	91392	17647	43541
DNAJC1	247174	197249	197250
KIF5B	47434	43731
RET	50436	11577
REEP3	77943	46236
PPA1	30605	15616
HECTD2	30674	11298
TNKS2	66964	13405
CUTC	23937	5442
NT5C2	105105	42330
SMC3	36944	26752
PDCD4	28169	25967
BTBD10,DKFZp666A163	75283	37523
PRMT3	121671	6597
IMMP1L	77221	50153
DKFZp564P2272,ELP4	140473	126670
EIF3M	18624	10306
TRAF6	21100	19381
C11orf49	225548	30884	43625
PATL1	32320	4935
SNX32	16321	6422
PACS1	148345	4117	35539	36714	59751	67715	69375	109301
CCND1	13370	9042
MRPL48	76740	68871
RNF169	93546	31118	48715
SPCS2	29785	6022
TMEM135	141302	52304
MRE11A,MRE11B	76574	5830
SESN3	58114	34570
CEP57	32738	29752
MTMR2	91326	64452
TMEM123	56720	50081
FDX1	35012	33269
RBM7	8252	7357
PAFAH1B2	23775	14905
ARCN1	30535	4253
SIAE	38025	14628
NANOGP1	26363	11870
LRP6	150851	103963
PDE3A	311685	99640	112352
SLC38A2	14577	5036	5397	5916	5916	7069	7942	10798	10860	10971	11229
SLC38A4	61192	59720
DDX23	22419	14094
PRKAG1	16538	13716
RACGAP1	36363	22319	35076
ESPL1	25345	4705
PA2G4	9592	2909
OS9	27455	10705	20494
LOC643752,RAP1B	49723	30714
CPSF6	34822	12947	13087	23650	24696
CCT2,Cctb	16150	13371
C12orf26	120622	74572
BC044741	21475	2437
MRPL42,DKFZp564I2064	35163	32470
PCTK2	122184	107015
CHPT1	31430	16540
PPTC7	48828	13411	13518
C12orf30,nap1	82105	22037
MED13L	318763	151596	265438
TESC	60524	8981
PSPC1	108188	35145	79817
C13orf23	28251	7024
MRPS31	41916	17737
GTF2F2	163554	121211
CKAP2	10471	8350
TMCO3	43431	14586
CDC16	37789	14396
HNRNPC,HNRPC	60343	46065	47961	49619	49619
TXNDC16	121905	16060
CGRRF1	28748	25292
SGPP1	43822	42903
RPS6KA5,MSK1	189824	59318
VRK1	84268	63681
YY1	39703	24944	37760
RCOR1	137681	60361	115942
AVEN	172876	7216
UBR1	163189	72029
CEP152	72837	55947
DENND4A	130347	88036	88037
ANP32A	41019	33476
KIF23	21913	13703
ARIH1	112230	52647
ETFA	95182	87723
TSPAN3,TSPAN-3	25183	10624
MRG15,MORF4L1	18876	17652
SEC11A	46900	35524
AKAP13	156352	49936
IQGAP1	114003	41952
CCNF	29465	2971
ZNF200	13068	5010
ADCY9	153535	143265
PARN	194481	181079
NOMO1,NOMO3	62372	36231
RRN3	34280	8730
RPS15A,OK/SW-cl.82	7380	4506
GDE1,MIR16	20436	3140
NSMCE1	43799	7045
CBFB	71909	7221	10040	13144	29518	29519
KIAA0827,NFAT5	121076	27965	40177	87564
PKD1L3	70436	62783
C16orf61,DC13	30798	26203
SLC7A5	39472	36371
YWHAE	55675	7903	10026	10026	11124	11534	12273	13791	14085	14102	14151	14569	14581	14725	15593	15864	16858	17005	19606	23073	23956	24206	25150	25322	26300	36722	38740	38817	38942	38970	39195	39276	40228	42188	42188	43839	44649	44701	44819	45659	45710	51439	54037	55252	55321	55429
PITPNA	44828	24699
METT10D	95853	79039
MDCR,PAFAH1B1	90871	4961
GARNL4	241304	189006
UBE2G1	97458	69911	77051
PELP1	32954	21627	22075
FXR2	23525	13710
COX10	139278	67497
COPS3	34453	2763
ULK2	97087	69740
NLK	153715	85365
BC033997	18471	14137
NUFIP2	38313	16727	16752	20073	20098	24712	29123
SOCS7	48015	27633
PSMB3	11477	5427	6596
LASP1	51648	37828
CASC3	26827	6279
KLHL11	11831	2769
STAT5B	77230	4467
CDC27	71355	2761	37628	47690
KPNB1	33730	19353	27280	28577
CROP/Luc7A,CROP	25198	23119	23986	24204	25151
UTP18	37396	19417
MMD	29368	28581
PSMD12	26103	12165	17360
GRB2	87634	41938
ACOX1	37853	31263
pp7201	62580	42897
FASN	19893	2811
WDR45L	33974	30379
USP14	55257	32646
NDC80	45024	36496
LPIN2	94954	45250
VAPA	46064	24235	30403
SEH1L	39554	34334
TAF4B	165241	127484
CDH2	226257	75740	185718	185718
DSC2	36447	12208
PHLPP	264933	208640
POLRMT	16346	5114
ARID3A	46767	29532	43320
DAZAP1	14820	10942	10943	11270	12128	13520	13541	13622
SAFB	45326	5985	6081	6081	7357	9206	11107	20843	22240	22461	22478	22596	23083	23813
ZNF490	34951	3884
RFX1	44746	41992
ACTN4	74192	4981	6314	15319	20382	25251	27211	27242	28717	46363
LRRC68	48454	11411
PPP5C	43812	13318
NOSIP	24836	17997
ZNF160	36821	27476
CSNK2A1	61145	34816
BMP2	12166	10020
MACROD2	57946	5921
EIF2S2	23971	12110
STK4	34513	3262
ACOT8	15675	12576
ZNFX1	32318	6250	6251
RNF114	17509	8187
LAMA5	58248	18439	18507	19062	19126	22571	22627	24943	24994	25769	25855	25961	26208	27232	27242	27541
SNF1LK	12604	1480	1490	1543	1544	2040	2046	2514	2859	2860	4918	8326	8327	11091
HSF2BP	130303	110606
MAPK1	108024	80474
SPECC1L	146356	89507	89508
MTMR3	147700	37399
HORMAD2	96610	81587
JOSD1	14644	3348
SLC25A17	49754	28714
ST13	32087	15946
EP300	87468	24745
RPS6KA3	116722	57005
SMS	37391	8528
EIF2S3	23866	11246	16976
IL1RAPL1	1368337	1089110
CXorf30	148578	14542
MAOB	115865	17708
FAM104B	18075	16708
DKFZp686L07201	88287	8086
BC067907	37497	21900
PGK1,OK/SW-cl.110	22659	22435
MCTS1	8406	7144
ZNF280C	66187	31371
MECP2	75925	33683
