# Supplementary material for: KRAB–Zinc Finger Proteins and KAP1 Can Mediate Long-Range Transcriptional Repression through Heterochromatin Spreading
Source: PLoS Genet. 2010 Mar 5;6(3):e1000869. doi: 10.1371/journal.pgen.1000869 (PMC2832679; doi:10.1371/journal.pgen.1000869)
Supplement: Table S3 — List of primers used in this study. (0.05 MB XLS) [file pgen.1000869.s011.xls]

## Sheet: Sheet1
primer	forward			reverse					experiment
p53BP2	TGGACAACGGCAAATGAG			TCAGTGATCCGGCTTTCG					ChIP
GAPDH-2	GCC CCC GGT TTC TAT AAA TTG			GTC GAA CAG GAG GAG CAG AGA					ChIP
pA-1	CCACCCCCCAGAATAGAATGA			CCTTTCCTAATAAAATGAGGAAATTGC					ChIP
pA-2	GACAGTGGGAGTGGCACCTT			GTTGCCAGCCATCTGTTGTTT					ChIP
Sat2 repeats	diagenode (pp-1040-500)								ChIP
CSK1d-A	TGT GAA AGG TGG TGG CTT TG			GCC CTG GGA GGT CCT GAT					ChIP
CSK1d-B	CCT TGG AGC GGT GAC TGA GT			AAT CCT GTG TGA CTT TCT CTA CAT TCA					ChIP
CSK1d-C	TGC TGA ACT TGA GGG ACG TAA TT			GCT GTG AGA CAG GGC TTT CC					ChIP
CSK1d-D	GGA GGC CAC AGG AAT GAA AA			GCG GAG TCT CTG CTG AGC TT					ChIP
CSK1d-E	TGG TAC GTG CAA ATG TCC AGT T			CAT AAC CAC CTT GGA AAA ATC GA					ChIP
CSK1d-F	GCT TGG AGG CCA CCT TCT C			GAG ACT GAG GAA CCC ACT GAA TG					ChIP
CSK1d-G	GGG CAG GAC CTG GAC TGA			TCT TAC TTC TTG GCA CCC CTT TC					ChIP
CSK1d-H	CCG GTC TAG GAT CGA AAT GTT AA			GAG CGT CGC TGG GTG AGT					ChIP
PTGES3-A	TCACCACCCCTCGTTTGC			GGAGAAGAGGAAAGTGTAGGAAAAGG					ChIP
PTGES3-B	GGCACTGCCGCGTACAGT			AGGTTCCACCTTAATTGTTCTCCAT					ChIP
PTGES3-C	GTGCCTCAGGTGCTCATTCA			CAGCTGACATTGGCACTATCAAA					ChIP
PTGES3-D	ACTGGCTTGTCTTTTCATTGAAGTTA			TCCTCCGAGACAACTGTATAAAATAATAAA					ChIP
PTGES3-E	CCTCTCCCCATTCGAAGCA			AATACCATTAGGTGCCCAAAACC					ChIP
PTGES3-F	CCGAGATAGGTTAATTTAGGAATGGA			GATGTGTGCCTTTTGGTGACAA					ChIP
PTGES3-G	GGTTTTTGAAGCCTATACAATTGGTAT			TCGTCCTCCATGCTAAGAGATG					ChIP
ZNF77-A	ATCAGAGTCTCCACTTCCCGAG			AGCGCGCAAGGCAGAG					ChIP
ZNF77-B	GGCTGCTGTGGAAAACTCTCA			GCCTTTCCCCTCATCCTAATG					ChIP
ZNF77-C	CTTTGAGGAAGTGGCTGTGAACT			TCTGAGCATGATCCAGCAATG					ChIP
ZNF77-D	TTTATGTTAGAACCAGTGGATCAAGTTC			TCTTCATCATTGGATATTCCATTCC					ChIP
ZNF77-E	GGCTGAGACTTTTCCTAAGAGAGTATT			TGATATTGTTTCCAACTGTTTCAGACA					ChIP
ZNF77-F	TGGAGCGTGAATCTACGAATACA			CATTTACAACAAGGTTTTACGGTTGA					ChIP
ZNF77-G	TTACTGCCCGGGAAACTAATTG			AGTATCTATTGAGCTTCTCAGGTTGGT					ChIP
EPHB4-A	CCTTCTCCAAACTTTCTCTCAACTTC			GCTCACGCTACTGAATAATTCATGA					ChIP
EPHB4-B	CCAGCGCCAATTCCTTAGC			GGAGGCCATCCTGTTGCA					ChIP
EPHB4-C	GCTCGCAACATCCTAGTCAACA			AATCGGGAAAGGCCAAAGTC					ChIP
EPHB4-D	CCTCCTTTGCCCAAGTTGAA			GACCAAGGCACTGTTCTGGAA					ChIP
554-A	AACGACGGAGCTGGGATT			AGTCCCCGGGTGTTGTG					ChIP
554-B	TGGTACCTTTGCCCAAGTTCTT			TGCTCTAACAGTAAATACAACTCTTCTTCA					ChIP
554-C	GCAATATACCTGCAGTCCCATAACT			TCCCCCTGCTGATTCTGAAA					ChIP
554-D	CCAAAACTCTGTACCCGTTAAATTC			AGGGTAGGCAAATCCATAGAGATG					ChIP
554-E	CACTTTCCCCAGCACAAACC			AAAAAGTAAATACCCCGTCCATGA					ChIP
554-F	AAGCTTGGCATCCGATTCAG			AAGGTCTCCGATCTGCATATCC					ChIP
554-G	CACTACGTCCAGTAAGCTCCAGACT			ATCCCATCCATGACAGCATTC					ChIP
555-A	GGCCGAGACAAGTATCCAATG			GCGCTGTAAATTGGGCAGTT					ChIP
555-B	GCAACTCCTCTATTGGGATGAGA			CCCTTGGCTGGCATAAGCTA					ChIP
555-C	CGCCGTTGGGATCTGAGT			CAATACCTAGCTTTACTGCTGCAGAA					ChIP
555-D	ATTGTTGGGCTTCCGTCACT			CGAGAACGTAGACCTCCACACA					ChIP
555-E	AGAAAATACCCAAGGAATCTAAAATAGC			CCTAAAACAGAGGCCCAGGAA					ChIP
555-F	TGCATCGCCGCACATC			CCTGGCACTGATATGGTTTGTGT					ChIP
555-G	GACATCCTCCTGCAAATGAATTC			ATCAGATCTCTCTCCTGGTGTGACT					ChIP
555-H	GAGTTGCAGATAGTTCTTCTGCATTG			TGGAACCATAAAGGAAATGCATT					ChIP
555-I	GGGCTGCCATAACAAAGTACAAA			TGGGTCCAGAACTGAGAAACAA					ChIP
556-A	CCCGTGTGGTTAAGTTTCTCACA			GGGCTAAGCCCTGGAATCC					ChIP
556-B	CAAGACCCGCTCCTTCCA			AAATTGTTCTGGGTGGGAGAAA					ChIP
556-C	GGCAGACTGCAGGATCTTGTG			CACAGCACTGCGGAACTGA					ChIP
556-D	CTTTCTTTGCAGATGCCTTCCT			GAAATAGACCCACTGGCTTTAAGC					ChIP
556-E	AAGACGGTACGAATGCAGTCAGT			TTTTGTGCCTTATCAGGGATGA					ChIP
556-F	TGGGATGTGACTGGTGAACTCT			GGGCTGTGATTGGATGGTTCT					ChIP
77-A	ATCAGAGTCTCCACTTCCCGAG			AGCGCGCAAGGCAGAG					ChIP
77-B	GGCTGCTGTGGAAAACTCTCA			GCCTTTCCCCTCATCCTAATG					ChIP
77-C	CTTTGAGGAAGTGGCTGTGAACT			TCTGAGCATGATCCAGCAATG					ChIP
77-D	TTTATGTTAGAACCAGTGGATCAAGTTC			TCTTCATCATTGGATATTCCATTCC					ChIP
77-E	GGCTGAGACTTTTCCTAAGAGAGTATT			TGATATTGTTTCCAACTGTTTCAGACA					ChIP
77-F	GGCTGCAGTTGAGCCTTCA			CACTGTCTGCCTGGTTTCTATGG					ChIP
77-G	TGGAGCGTGAATCTACGAATACA			CATTTACAACAAGGTTTTACGGTTGA					ChIP
77-H	ACG CCT GGC CCT ATT TTC TT			ATG CAG TTT GTC CAA TTT CCA A					ChIP
77-I	CCA CAC CCG GCC CTA TTT			AGC TGT AGT TTT CTG CGT CTC TGT AT					ChIP
77-J	TCC ACA TGG TTT GCT TGT CTA TG			GAA CAC CCT TAG GGC CAC AGT					ChIP
77-K	TTG TTT TGT AGG TCC CCA TTC C			TTT CCT CAT TTC TCA CTG GGA GTT					ChIP
77-L	TGG CTT TAA ATT GAG TCC CAT CA			TAC GTG TCT TAT TCC TTT TGA GAT TTG					ChIP
77-M	AAA AGC CAT GGG AGA GAT TTG A			GCA CCC AAC CTA GAA GTT TTC ATT					ChIP
77-N	GGA CGA CGC TCC CTG GTA			CAA GAA GCA GCC CCT TTG C					ChIP
77-O	TGC TTA GAA ACG GCT CCA AGA C			GAA AGA CGA TTG TCC TGG AGA TGT					ChIP
77-P	TGT ATA TTG CAC GTA TTT TAT CAA GTT CTG			GTC ATT GGA AGT GAT AAT ATT GCT TTT C					ChIP
beta2microglobulin (b2M)	TGCTCGCGCTACTCTCTCTTT			TCTGCTGGATGACGTGAGTAAAC					qPCR
EEF1a	AGCAAAAATGACCCACCAATA			GGCCTGGATGGTTCAGGATA					qPCR
554-1	CACTTTCCCCAGCACAAACC			AAAAAGTAAATACCCCGTCCATGA					qPCR
555-1	AGAAAATACCCAAGGAATCTAAAATAGC			CCTAAAACAGAGGCCCAGGAA					qPCR
556-1	TTGCTGAATCCTGCTCAGAGAA			AGGCCAGGTGCTTGAAGGT					qPCR
57-hu1	CGGAACCTGGCCTCAGTAGA			CCTGCAGAGAAACTGACCCATT					qPCR
77-6	CTTTGAGGAAGTGGCTGTGAACT			TCTGAGCATGATCCAGCAATG					qPCR
KAP1-2	AAGGACCATACTGTGCGCTCTAC			ACGTTGCAATAGACAGTACGTTCAC					qPCR
HP1a	AAACCCAGGGAGAAGTCAGAAAG			GTCATCGGCACTGTTTGAGAAA					qPCR
HP1b	GGGAAAAAACAAAACAAGAAGAAAGT			TTTCCACCACATATTCCTCTTCCT					qPCR
HP1g	GGGAAAAAAACAGAATGGAAAGAG			TAGTACTTTTTCCACGACAAATTCTTCA					qPCR
Suv39h1	CTCAAGTGTGTGCGTATCCTCAA			CCGGAGCAGCTCCCTTTC					qPCR
Suv39h2	AGAAAAGAAAAGCTCACATGTAAATCG			TCACACAAGTATTCCACCTCATAATTG					qPCR
sh_sequences
KAP1	GACCACCAGTACCAGTTCTTA								sh
GFP	GCAAGCTGACCCTGAAGTTCA								sh
5'RACE
RSP-6	CCGTGGGCTTGTACTCGGTC								5'RACE
RSP-8	GTCGTCGCGGGTGGCGAG								5'RACE
IRES(-)	CCTCACATTGCCAAAAGACGGC								5'RACE
IRES-1b	CAAACGCACACCGGCCTTATTC								5'RACE
QA	CCAGTGAGCAGAGTGACGAGGAC								5'RACE
QB	GACGAGGACTCGAGCTCAAGC								5'RACE
QT	CCAGTGAGCAGAGTGACGAGGACTCGAGCTCAAGCTTTTTTTTTTTTTTTTT								5'RACE
