# Supplementary material for: KRAB–Zinc Finger Proteins and KAP1 Can Mediate Long-Range Transcriptional Repression through Heterochromatin Spreading
Source: PLoS Genet. 2010 Mar 5;6(3):e1000869. doi: 10.1371/journal.pgen.1000869 (PMC2832679; doi:10.1371/journal.pgen.1000869)
Supplement: Table S4 — Fold change values calculated for different TrapSil clones by comparing ChIP enrichments in the presence or absence of tTRKRAB binding. (0.04 MB XLS) [file pgen.1000869.s012.xls]

## Sheet: Sheet1
fold change values
ChIP	clone	figure	primer
			A	B	C	D	E	F	G	H	I	J	K	L	M	N	O	P
HP1	XVI.	Fig. 3a	1.82977	1.72892	2.17058	1.81669	1.8138	2.35799	1.9871	1.89554
H3K9me3	XVI.	Fig. 3a	0.882957	1.16977	2.04928	2.15907	2.52868	2.98538	5.2602	7.60183
HP1	I.	Fig. 3b	3.57269	4.87001	11.066	9.04445	10.3946	8.99982	7.92033
H3K9me3	I.	Fig. 3b	19.909	6.531	6.2857	4.34401	4.58557	5.22795	5.10165
HP1	IX.	Fig. S4	1.14014	2.15101	2.10414	1.63773
H3K9me3	IX.	Fig. S4	3.06203	4.69338	4.81257	4.83767
HP1	XI.	Fig. S5	2.29168	2.16793	2.11869	1.74139	N.A.	1.4713	1.19638	1.64694	1.81557	1.70005	1.26391	1.02116	1.46879	1.58738	2.01377	1.52622
H3K9me3	XI.	Fig. S5	15.5879	4.9322	3.81493	1.35449	N.A.	0.967376	0.987234	2.1713	3.61048	3.63329	1.12709	1.07812	1.35	2.94937	6.81443	1.19922
H3acetylation	XVI.	Fig. 2a	0.0493359
H3acetylation	I.	Fig. 2a	0.468427
H3acetylation	XI.	Fig. 2a	0.434008
H3acetylation	IX.	Fig. 2a	0.208698
H3K9me3	XVI.	Fig. 2b	0.9
H3K9me3	I.	Fig. 2b	19.9
H3K9me3	XI.	Fig. 2b	15.6
H3K9me3	IX.	Fig. 2b	3.1
H3	XVI.	Fig. 2c	0.63722
H3	I.	Fig. 2c	1.07571
H3	XI.	Fig. 2c	2.13973
H3	IX.	Fig. 2c	1.36263
Pol II	XVI.	Fig. 2d	-0.0366338
Pol II	I.	Fig. 2d	0.320479
Pol II	XI.	Fig. 2d	0.400416
Pol II	IX.	Fig. 2d	0.322811
